# Supplementary material for: Porcine epidemic diarrhea virus manipulates IMPDH-dependent nucleotide biosynthesis to facilitate replication
Source: J Virol. 2026 Jan 9;100(2):e01736-25. doi: 10.1128/jvi.01736-25 (PMC12911865; doi:10.1128/jvi.01736-25)
Supplement: Table S2 — Differentially expressed metabolites. [file jvi.01736-25-s0009.xlsx]

## Sheet: P_MOCK vs P_6h
Table S2-Differentially Expressed Metabolites	Pathway	Description	#.compounds.(all)	Compounds.(all)	#.compounds.(dem)	Compounds.(dem)
	mcc00260	Glycine, serine and threonine metabolism	15	C00719;C00300;C00188;C00049;C00022;C00263;C00213;C00546;C00109;C00114;C00078;C00576;C00258;C00168;C02737	5	Betaine;Creatine;Aspartate;Pyruvate;Choline
	mcc00561	Glycerolipid metabolism	4	C00029;C00093;C00258;C00416	3	Uridine diphosphate glucose (UDP-glucose);sn-Glycerol 3-phosphate;1-Palmitoyl-2-linoleoyl-sn-glycero-3-phosphate
	mcc00564	Glycerophospholipid metabolism	15	C00670;C06771;C00307;C00093;C00114;C00588;C01233;C06772;C00157;C04230;C04308;C00350;C00570;C02737;C00416	10	Glycerophosphocholine;sn-Glycerol 3-phosphate;Choline;1,2-Dipalmitoleoyl-sn-glycero-3-phosphocholine;PC(14:0/P-18:1(9Z));PC(15:0/P-16:0);PC(22:6(4Z,7Z,10Z,13Z,16Z,19Z)/22:5(4Z,7Z,10Z,13Z,16Z));1-(1Z-Octadecenyl)-2-(5Z,8Z,11Z,14Z-eicosatetraenoyl)-sn-glycero-3-phosphoethanolamine;PE(16:1(9Z)/P-18:1(9Z));1-Palmitoyl-2-linoleoyl-sn-glycero-3-phosphate
	mcc00600	Sphingolipid metabolism	9	C00319;C12144;C00836;C00195;C00550;C01190;C06125;C04737;C06126	5	Sph(d18:0);N-Tetracosenoyl-4-sphingenine;N-Lauroyl-D-erythro-sphingosylphosphorylcholine;SM(d18:0/14:0);SM(d18:1/20:0)
	mcc00730	Thiamine metabolism	5	C00082;C00068;C00003;C00022;C00378	3	Thiamine pyrophosphate (TPP);Nicotinamide adenine dinucleotide (NAD);Pyruvate
	mcc01232	Nucleotide metabolism	23	C00212;C00387;C00475;C00294;C00262;C00015;C00008;C00055;C00020;C00299;C00147;C00144;C00105;C00242;C00559;C00362;C00380;C00106;C00178;C00526;C03794;C00361;C00385	5	Adenosine monophosphate (AMP);Guanosine 5'-monophosphate (GMP);Uridine 5'-monophosphate (UMP);2'-Deoxyguanosine 5'-monophosphate (dGMP);Thymine
	mcc01240	Biosynthesis of cofactors	28	C00029;C00183;C00015;C00008;C00020;C00082;C00253;C00314;C00068;C01185;C00105;C00049;C00255;C00153;C00127;C00003;C00864;C00022;C00025;C00250;C00378;C03794;C06423;C00141;C00019;C00199;C00078;C00026	8	Uridine diphosphate glucose (UDP-glucose);Adenosine monophosphate (AMP);Thiamine pyrophosphate (TPP);Uridine 5'-monophosphate (UMP);Aspartate;Glutathione disulfide;Nicotinamide adenine dinucleotide (NAD);Pyruvate
	mcc04022	cGMP-PKG signaling pathway	3	C00212;C00020;C00144	2	Adenosine monophosphate (AMP);Guanosine 5'-monophosphate (GMP)
	mcc04071	Sphingolipid signaling pathway	5	C00212;C00319;C00836;C00195;C00550	5	Sph(d18:0);N-Tetracosenoyl-4-sphingenine;N-Lauroyl-D-erythro-sphingosylphosphorylcholine;SM(d18:0/14:0);SM(d18:1/20:0)
	mcc04152	AMPK signaling pathway	4	C00008;C00020;C00003;C00022	3	Adenosine monophosphate (AMP);Nicotinamide adenine dinucleotide (NAD);Pyruvate
	mcc04211	Longevity regulating pathway	3	C00020;C00003;C03582	2	Adenosine monophosphate (AMP);Nicotinamide adenine dinucleotide (NAD)
	mcc04217	Necroptosis	4	C00319;C00219;C00195;C00550	4	N-Tetracosenoyl-4-sphingenine;N-Lauroyl-D-erythro-sphingosylphosphorylcholine;SM(d18:0/14:0);SM(d18:1/20:0)
	mcc04740	Olfactory transduction	2	C00020;C00144	2	Adenosine monophosphate (AMP);Guanosine 5'-monophosphate (GMP)
	mcc05231	Choline metabolism in cancer	8	C00670;C00307;C00093;C00114;C00588;C00157;C04230;C00416	8	Glycerophosphocholine;sn-Glycerol 3-phosphate;Choline;1,2-Dipalmitoleoyl-sn-glycero-3-phosphocholine;PC(14:0/P-18:1(9Z));PC(15:0/P-16:0);PC(22:6(4Z,7Z,10Z,13Z,16Z,19Z)/22:5(4Z,7Z,10Z,13Z,16Z));1-Palmitoyl-2-linoleoyl-sn-glycero-3-phosphate
	mcc05415	Diabetic cardiomyopathy	6	C00318;C00043;C00127;C00022;C00546;C00195	3	Glutathione disulfide;Pyruvate;N-Tetracosenoyl-4-sphingenine

## Sheet: P_MOCK vs P_12h
Pathway	Description	#.compounds.(all)	Compounds.(all)	#.compounds.(dem)	Compounds.(dem)
mcc00230	Purine metabolism	18	C00212;C00387;C00294;C00262;C00054;C00008;C00020;C01367;C00147;C00144;C00301;C00242;C00559;C00362;C03794;C00361;C00209;C00385	6	Adenosine monophosphate (AMP);Adenosine 3'-monophosphate;Guanosine 5'-monophosphate (GMP);Guanine;2'-Deoxyguanosine 5'-monophosphate (dGMP);Oxalic acid
mcc00240	Pyrimidine metabolism	11	C00475;C00015;C00055;C00299;C00105;C00380;C00106;C00178;C00383;C00526;C02170	5	Cytidine 5'-monophosphate (CMP);Uridine;Uracil;Thymine;Malonic acid
mcc00260	Glycine, serine and threonine metabolism	15	C00719;C00300;C00188;C00049;C00022;C00263;C00213;C00546;C00109;C00114;C00078;C00576;C00258;C00168;C02737	7	Betaine;Creatine;Threonine;Aspartate;Homoserine;Choline;PS(18:0/22:5(7Z,10Z,13Z,16Z,19Z))
mcc00290	Valine, leucine and isoleucine biosynthesis	9	C00183;C00123;C00407;C00188;C00022;C02226;C00141;C00109;C00233	4	Valine;Threonine;alpha-Ketoisovaleric acid;Ketoleucine
mcc00410	beta-Alanine metabolism	5	C00049;C00864;C00106;C00383;C00386	5	Aspartate;Pantothenic acid;Uracil;Malonic acid;Carnosine
mcc00564	Glycerophospholipid metabolism	15	C00670;C06771;C00307;C00093;C00114;C00588;C01233;C06772;C00157;C04230;C04308;C00350;C00570;C02737;C00416	10	Glycerophosphocholine;sn-Glycerol 3-phosphate;Choline;PC(14:0/P-18:1(9Z));PC(22:6(4Z,7Z,10Z,13Z,16Z,19Z)/22:5(4Z,7Z,10Z,13Z,16Z));LysoPC(18:1(11Z));LysoPC(20:2(11Z,14Z));LysoPC(18:3(6Z,9Z,12Z));PS(18:0/22:5(7Z,10Z,13Z,16Z,19Z));1-Palmitoyl-2-linoleoyl-sn-glycero-3-phosphate
mcc00770	Pantothenate and CoA biosynthesis	9	C00183;C00054;C00049;C00864;C05944;C00022;C00106;C00141;C00831	5	Valine;Aspartate;Pantothenic acid;Uracil;alpha-Ketoisovaleric acid
mcc01100	Metabolic pathways	143	C00212;C00387;C00475;C00294;C00262;C00029;C00183;C00719;C00123;C00015;C00300;C00319;C00043;C00407;C00054;C00008;C00055;C00020;C01367;C00188;C00082;C00245;C00253;C00299;C00147;C00314;C06337;C01879;C00068;C01185;C00144;C00105;C00049;C01035;C00079;C00255;C00170;C00153;C00148;C00127;C00003;C00301;C00864;C00242;C12144;C00559;C06593;C00362;C00022;C18043;C00552;C00263;C00956;C00025;C00380;C00149;C00307;…	43	Uridine diphosphate glucose (UDP-glucose);Valine;Betaine;Creatine;UDP-N-acetylglucosamine;Cytidine 5'-monophosphate (CMP);Adenosine monophosphate (AMP);Adenosine 3'-monophosphate;Threonine;Taurine;Uridine;Pyroglutamic acid;Guanosine 5'-monophosphate (GMP);Aspartate;Proline;Glutathione disulfide;Nicotinamide adenine dinucleotide (NAD);Pantothenic acid;Guanine;2'-Deoxyguanosine 5'-monophosphate (dG…
mcc01230	Biosynthesis of amino acids	22	C00183;C00123;C00407;C00188;C00082;C00049;C00079;C00148;C00022;C00263;C00956;C00025;C00047;C00141;C00109;C00233;C00062;C00019;C00199;C00078;C00152;C00026	8	Valine;Threonine;Aspartate;Proline;Homoserine;2-Aminoadipic acid;alpha-Ketoisovaleric acid;Ketoleucine
mcc01232	Nucleotide metabolism	23	C00212;C00387;C00475;C00294;C00262;C00015;C00008;C00055;C00020;C00299;C00147;C00144;C00105;C00242;C00559;C00362;C00380;C00106;C00178;C00526;C03794;C00361;C00385	8	Cytidine 5'-monophosphate (CMP);Adenosine monophosphate (AMP);Uridine;Guanosine 5'-monophosphate (GMP);Guanine;2'-Deoxyguanosine 5'-monophosphate (dGMP);Uracil;Thymine
mcc02010	ABC transporters	28	C00212;C00387;C00475;C00294;C00183;C00719;C00123;C00407;C00188;C00245;C00299;C00049;C00079;C00255;C00148;C00559;C00025;C00392;C00378;C00093;C00526;C00047;C00137;C00114;C00062;C00181;C01606;C01487	10	Valine;Betaine;Threonine;Taurine;Uridine;Aspartate;Proline;sn-Glycerol 3-phosphate;myo-Inositol;Choline
mcc04148	Efferocytosis	5	C00003;C00062;C00019;C04230;C02737	5	Nicotinamide adenine dinucleotide (NAD);LysoPC(18:1(11Z));LysoPC(20:2(11Z,14Z));LysoPC(18:3(6Z,9Z,12Z));PS(18:0/22:5(7Z,10Z,13Z,16Z,19Z))
mcc04974	Protein digestion and absorption	17	C00183;C00123;C00407;C00188;C00082;C00049;C00079;C00148;C00025;C00388;C08262;C00047;C00246;C00062;C00078;C00152;C00163	4	Valine;Threonine;Aspartate;Proline
mcc05230	Central carbon metabolism in cancer	15	C00183;C00123;C00407;C00082;C00049;C00079;C00148;C00022;C00025;C00149;C00062;C00078;C00122;C00152;C00026	4	Valine;Aspartate;Proline;Malic acid
mcc05231	Choline metabolism in cancer	8	C00670;C00307;C00093;C00114;C00588;C00157;C04230;C00416	9	Glycerophosphocholine;sn-Glycerol 3-phosphate;Choline;PC(14:0/P-18:1(9Z));PC(22:6(4Z,7Z,10Z,13Z,16Z,19Z)/22:5(4Z,7Z,10Z,13Z,16Z));LysoPC(18:1(11Z));LysoPC(20:2(11Z,14Z));LysoPC(18:3(6Z,9Z,12Z));1-Palmitoyl-2-linoleoyl-sn-glycero-3-phosphate

## Sheet: P_MOCK vs P_18h
Pathway	Description	#.compounds.(all)	Compounds.(all)	#.compounds.(dem)	Compounds.(dem)
mcc00230	Purine metabolism	18	C00212;C00387;C00294;C00262;C00054;C00008;C00020;C01367;C00147;C00144;C00301;C00242;C00559;C00362;C03794;C00361;C00209;C00385	11	Inosine;Adenosine 3',5'-diphosphate (PAP);Adenosine 5'-diphosphate (ADP);Adenosine monophosphate (AMP);Adenosine 3'-monophosphate;Guanosine 5'-monophosphate (GMP);ADP-ribose;Guanine;2'-Deoxyguanosine 5'-monophosphate (dGMP);Adenylsuccinic acid;Xanthine
mcc00260	Glycine, serine and threonine metabolism	15	C00719;C00300;C00188;C00049;C00022;C00263;C00213;C00546;C00109;C00114;C00078;C00576;C00258;C00168;C02737	4	Aspartate;Pyruvate;Choline;PS(18:0/22:5(7Z,10Z,13Z,16Z,19Z))
mcc00564	Glycerophospholipid metabolism	15	C00670;C06771;C00307;C00093;C00114;C00588;C01233;C06772;C00157;C04230;C04308;C00350;C00570;C02737;C00416	10	Choline;PC(22:6(4Z,7Z,10Z,13Z,16Z,19Z)/22:5(4Z,7Z,10Z,13Z,16Z));PC(P-18:1(9Z)/0:0);LysoPC(18:1(11Z));LysoPC(22:1(13Z));LysoPC(20:2(11Z,14Z));PC(16:1(9Z)/0:0)[U];LysoPC(18:3(6Z,9Z,12Z));PS(18:0/22:5(7Z,10Z,13Z,16Z,19Z));1-Palmitoyl-2-linoleoyl-sn-glycero-3-phosphate
mcc01232	Nucleotide metabolism	23	C00212;C00387;C00475;C00294;C00262;C00015;C00008;C00055;C00020;C00299;C00147;C00144;C00105;C00242;C00559;C00362;C00380;C00106;C00178;C00526;C03794;C00361;C00385	10	Inosine;Adenosine 5'-diphosphate (ADP);Cytidine 5'-monophosphate (CMP);Adenosine monophosphate (AMP);Uridine;Guanosine 5'-monophosphate (GMP);Guanine;2'-Deoxyguanosine 5'-monophosphate (dGMP);Adenylsuccinic acid;Xanthine
mcc01240	Biosynthesis of cofactors	28	C00029;C00183;C00015;C00008;C00020;C00082;C00253;C00314;C00068;C01185;C00105;C00049;C00255;C00153;C00127;C00003;C00864;C00022;C00025;C00250;C00378;C03794;C06423;C00141;C00019;C00199;C00078;C00026	11	Uridine diphosphate glucose (UDP-glucose);Adenosine 5'-diphosphate (ADP);Adenosine monophosphate (AMP);Aspartate;Riboflavin;Glutathione disulfide;Nicotinamide adenine dinucleotide (NAD);Pyruvate;Pyridoxal (Vitamin B6);Thiamine;Adenylsuccinic acid
mcc02010	ABC transporters	28	C00212;C00387;C00475;C00294;C00183;C00719;C00123;C00407;C00188;C00245;C00299;C00049;C00079;C00255;C00148;C00559;C00025;C00392;C00378;C00093;C00526;C00047;C00137;C00114;C00062;C00181;C01606;C01487	7	Inosine;Uridine;Aspartate;Phenylalanine;Riboflavin;Thiamine;Choline
mcc04068	FoxO signaling pathway	3	C00008;C00020;C00025	2	Adenosine 5'-diphosphate (ADP);Adenosine monophosphate (AMP)
mcc04148	Efferocytosis	5	C00003;C00062;C00019;C04230;C02737	8	Nicotinamide adenine dinucleotide (NAD);PC(P-18:1(9Z)/0:0);LysoPC(18:1(11Z));LysoPC(22:1(13Z));LysoPC(20:2(11Z,14Z));PC(16:1(9Z)/0:0)[U];LysoPC(18:3(6Z,9Z,12Z));PS(18:0/22:5(7Z,10Z,13Z,16Z,19Z))
mcc04152	AMPK signaling pathway	4	C00008;C00020;C00003;C00022	4	Adenosine 5'-diphosphate (ADP);Adenosine monophosphate (AMP);Nicotinamide adenine dinucleotide (NAD);Pyruvate
mcc04925	Aldosterone synthesis and secretion	3	C00020;C00003;C00219	3	Adenosine monophosphate (AMP);Nicotinamide adenine dinucleotide (NAD);Arachidonic acid (AA)
mcc04931	Insulin resistance	4	C00043;C02571;C00022;C00195	3	UDP-N-acetylglucosamine;Pyruvate;N-Tetracosenoyl-4-sphingenine
mcc04977	Vitamin digestion and absorption	7	C00068;C00255;C00153;C00003;C00864;C00250;C00378	4	Riboflavin;Nicotinamide adenine dinucleotide (NAD);Pyridoxal (Vitamin B6);Thiamine
mcc05140	Leishmaniasis	3	C00219;C00195;C02737	3	Arachidonic acid (AA);N-Tetracosenoyl-4-sphingenine;PS(18:0/22:5(7Z,10Z,13Z,16Z,19Z))
mcc05231	Choline metabolism in cancer	8	C00670;C00307;C00093;C00114;C00588;C00157;C04230;C00416	9	Choline;PC(22:6(4Z,7Z,10Z,13Z,16Z,19Z)/22:5(4Z,7Z,10Z,13Z,16Z));PC(P-18:1(9Z)/0:0);LysoPC(18:1(11Z));LysoPC(22:1(13Z));LysoPC(20:2(11Z,14Z));PC(16:1(9Z)/0:0)[U];LysoPC(18:3(6Z,9Z,12Z));1-Palmitoyl-2-linoleoyl-sn-glycero-3-phosphate
mcc05415	Diabetic cardiomyopathy	6	C00318;C00043;C00127;C00022;C00546;C00195	4	UDP-N-acetylglucosamine;Glutathione disulfide;Pyruvate;N-Tetracosenoyl-4-sphingenine

## Sheet: V_MOCK vs V_6h
Pathway	Description	#.compounds.(all)	Compounds.(all)	#.compounds.(dem)	Compounds.(dem)
mcc00260	Glycine, serine and threonine metabolism	15	C00719;C00300;C00188;C00049;C00022;C00263;C00213;C00546;C00109;C00114;C00078;C00576;C00258;C00168;C02737	7	Creatine;Threonine;Aspartate;Homoserine;Sarcosine;Choline;Tryptophan
mcc00290	Valine, leucine and isoleucine biosynthesis	9	C00183;C00123;C00407;C00188;C00022;C02226;C00141;C00109;C00233	4	Valine;Leucine;Isoleucine;Threonine
mcc00470	D-Amino acid metabolism	11	C00188;C00049;C00079;C00148;C00022;C00025;C00993;C00047;C00062;C01180;C00026	7	Threonine;Aspartate;Phenylalanine;Proline;Alanylalanine (Ala-Ala);Lysine;alpha-Keto-gamma-(methylthio)butyric acid
mcc00564	Glycerophospholipid metabolism	15	C00670;C06771;C00307;C00093;C00114;C00588;C01233;C06772;C00157;C04230;C04308;C00350;C00570;C02737;C00416	9	Cytidine 5'-diphosphocholine (CDP-choline);Choline;Diethanolamine;1,2-Dipalmitoleoyl-sn-glycero-3-phosphocholine;PC(22:6(4Z,7Z,10Z,13Z,16Z,19Z)/22:5(4Z,7Z,10Z,13Z,16Z));Dimethylethanolamine;1-(1Z-Octadecenyl)-2-(5Z,8Z,11Z,14Z-eicosatetraenoyl)-sn-glycero-3-phosphoethanolamine;CDP-Ethanolamine;1,2-Dihexadecanoyl-sn-glycero-3-phosphate
mcc00970	Aminoacyl-tRNA biosynthesis	13	C00183;C00123;C00407;C00188;C00082;C00049;C00079;C00148;C00025;C00047;C00062;C00078;C00152	11	Valine;Leucine;Isoleucine;Threonine;Tyrosine;Aspartate;Phenylalanine;Proline;Lysine;Tryptophan;Asparagine
mcc01100	Metabolic pathways	143	C00212;C00387;C00475;C00294;C00262;C00029;C00183;C00719;C00123;C00015;C00300;C00319;C00043;C00407;C00054;C00008;C00055;C00020;C01367;C00188;C00082;C00245;C00253;C00299;C00147;C00314;C06337;C01879;C00068;C01185;C00144;C00105;C00049;C01035;C00079;C00255;C00170;C00153;C00148;C00127;C00003;C00301;C00864;C00242;C12144;C00559;C06593;C00362;C00022;C18043;C00552;C00263;C00956;C00025;C00380;C00149;C00307;…	53	Guanosine;Hypoxanthine;Valine;Leucine;Creatine;Sphingosine;UDP-N-acetylglucosamine;Isoleucine;Adenosine monophosphate (AMP);Threonine;Tyrosine;Pyridoxine;Nicotinate mononucleotide (NaMN);Guanosine 5'-monophosphate (GMP);Uridine 5'-monophosphate (UMP);Aspartate;Phenylalanine;Proline;Guanine;Sph(t18:0);2'-Deoxyguanosine 5'-monophosphate (dGMP);Cholesteryl sulfate;Homoserine;Malic acid;Cytidine 5'-d…
mcc01210	2-Oxocarboxylic acid metabolism	17	C00183;C00123;C00407;C00082;C00049;C00079;C00022;C00956;C00025;C00047;C02226;C00141;C00109;C00233;C00078;C01180;C00026	9	Valine;Leucine;Isoleucine;Tyrosine;Aspartate;Phenylalanine;Lysine;Tryptophan;alpha-Keto-gamma-(methylthio)butyric acid
mcc01230	Biosynthesis of amino acids	22	C00183;C00123;C00407;C00188;C00082;C00049;C00079;C00148;C00022;C00263;C00956;C00025;C00047;C00141;C00109;C00233;C00062;C00019;C00199;C00078;C00152;C00026	13	Valine;Leucine;Isoleucine;Threonine;Tyrosine;Aspartate;Phenylalanine;Proline;Homoserine;Lysine;Ribulose 5-phosphate;Tryptophan;Asparagine
mcc01232	Nucleotide metabolism	23	C00212;C00387;C00475;C00294;C00262;C00015;C00008;C00055;C00020;C00299;C00147;C00144;C00105;C00242;C00559;C00362;C00380;C00106;C00178;C00526;C03794;C00361;C00385	8	Guanosine;Hypoxanthine;Adenosine monophosphate (AMP);Guanosine 5'-monophosphate (GMP);Uridine 5'-monophosphate (UMP);Guanine;2'-Deoxyguanosine 5'-monophosphate (dGMP);Uracil
mcc02010	ABC transporters	28	C00212;C00387;C00475;C00294;C00183;C00719;C00123;C00407;C00188;C00245;C00299;C00049;C00079;C00255;C00148;C00559;C00025;C00392;C00378;C00093;C00526;C00047;C00137;C00114;C00062;C00181;C01606;C01487	11	Guanosine;Valine;Leucine;Isoleucine;Threonine;Aspartate;Phenylalanine;Proline;Thiamine;Lysine;Choline
mcc04974	Protein digestion and absorption	17	C00183;C00123;C00407;C00188;C00082;C00049;C00079;C00148;C00025;C00388;C08262;C00047;C00246;C00062;C00078;C00152;C00163	11	Valine;Leucine;Isoleucine;Threonine;Tyrosine;Aspartate;Phenylalanine;Proline;Lysine;Tryptophan;Asparagine
mcc04978	Mineral absorption	8	C00183;C00123;C00407;C00188;C00079;C00148;C00078;C00152	8	Valine;Leucine;Isoleucine;Threonine;Phenylalanine;Proline;Tryptophan;Asparagine
mcc05211	Renal cell carcinoma	2	C00149;C00122	2	Malic acid;Fumaric acid
mcc05230	Central carbon metabolism in cancer	15	C00183;C00123;C00407;C00082;C00049;C00079;C00148;C00022;C00025;C00149;C00062;C00078;C00122;C00152;C00026	11	Valine;Leucine;Isoleucine;Tyrosine;Aspartate;Phenylalanine;Proline;Malic acid;Tryptophan;Fumaric acid;Asparagine
mcc05231	Choline metabolism in cancer	8	C00670;C00307;C00093;C00114;C00588;C00157;C04230;C00416	5	Cytidine 5'-diphosphocholine (CDP-choline);Choline;1,2-Dipalmitoleoyl-sn-glycero-3-phosphocholine;PC(22:6(4Z,7Z,10Z,13Z,16Z,19Z)/22:5(4Z,7Z,10Z,13Z,16Z));1,2-Dihexadecanoyl-sn-glycero-3-phosphate

## Sheet: V_MOCK vs V_12h
Pathway	Description	#.compounds.(all)	Compounds.(all)	#.compounds.(dem)	Compounds.(dem)
mcc00260	Glycine, serine and threonine metabolism	15	C00719;C00300;C00188;C00049;C00022;C00263;C00213;C00546;C00109;C00114;C00078;C00576;C00258;C00168;C02737	6	Creatine;Threonine;Aspartate;Homoserine;Sarcosine;Tryptophan
mcc00290	Valine, leucine and isoleucine biosynthesis	9	C00183;C00123;C00407;C00188;C00022;C02226;C00141;C00109;C00233	4	Valine;Leucine;Isoleucine;Threonine
mcc00470	D-Amino acid metabolism	11	C00188;C00049;C00079;C00148;C00022;C00025;C00993;C00047;C00062;C01180;C00026	7	Threonine;Aspartate;Phenylalanine;Proline;Alanylalanine (Ala-Ala);Lysine;alpha-Keto-gamma-(methylthio)butyric acid
mcc00564	Glycerophospholipid metabolism	15	C00670;C06771;C00307;C00093;C00114;C00588;C01233;C06772;C00157;C04230;C04308;C00350;C00570;C02737;C00416	8	Cytidine 5'-diphosphocholine (CDP-choline);1,2-Dipalmitoleoyl-sn-glycero-3-phosphocholine;PC(15:0/P-16:0);LysoPC(22:1(13Z));LysoPC(20:2(11Z,14Z));LysoPC(18:3(6Z,9Z,12Z));1-(1Z-Octadecenyl)-2-(5Z,8Z,11Z,14Z-eicosatetraenoyl)-sn-glycero-3-phosphoethanolamine;CDP-Ethanolamine
mcc00760	Nicotinate and nicotinamide metabolism	10	C00253;C01185;C00049;C00153;C00003;C00022;C00455;C01384;C00122;C00163	5	Nicotinate;Aspartate;Nicotinamide;Nicotinamide adenine dinucleotide (NAD);Nicotinamide mononucleotide (NMN)
mcc00970	Aminoacyl-tRNA biosynthesis	13	C00183;C00123;C00407;C00188;C00082;C00049;C00079;C00148;C00025;C00047;C00062;C00078;C00152	10	Valine;Leucine;Isoleucine;Threonine;Tyrosine;Aspartate;Phenylalanine;Proline;Lysine;Tryptophan
mcc01210	2-Oxocarboxylic acid metabolism	17	C00183;C00123;C00407;C00082;C00049;C00079;C00022;C00956;C00025;C00047;C02226;C00141;C00109;C00233;C00078;C01180;C00026	9	Valine;Leucine;Isoleucine;Tyrosine;Aspartate;Phenylalanine;Lysine;Tryptophan;alpha-Keto-gamma-(methylthio)butyric acid
mcc01230	Biosynthesis of amino acids	22	C00183;C00123;C00407;C00188;C00082;C00049;C00079;C00148;C00022;C00263;C00956;C00025;C00047;C00141;C00109;C00233;C00062;C00019;C00199;C00078;C00152;C00026	11	Valine;Leucine;Isoleucine;Threonine;Tyrosine;Aspartate;Phenylalanine;Proline;Homoserine;Lysine;Tryptophan
mcc01232	Nucleotide metabolism	23	C00212;C00387;C00475;C00294;C00262;C00015;C00008;C00055;C00020;C00299;C00147;C00144;C00105;C00242;C00559;C00362;C00380;C00106;C00178;C00526;C03794;C00361;C00385	9	Hypoxanthine;Cytidine 5'-monophosphate (CMP);Adenosine monophosphate (AMP);Adenine;Guanosine 5'-monophosphate (GMP);Uridine 5'-monophosphate (UMP);Guanine;2'-Deoxyguanosine 5'-monophosphate (dGMP);Uracil
mcc01240	Biosynthesis of cofactors	28	C00029;C00183;C00015;C00008;C00020;C00082;C00253;C00314;C00068;C01185;C00105;C00049;C00255;C00153;C00127;C00003;C00864;C00022;C00025;C00250;C00378;C03794;C06423;C00141;C00019;C00199;C00078;C00026	12	Valine;Adenosine monophosphate (AMP);Tyrosine;Nicotinate;Pyridoxine;Uridine 5'-monophosphate (UMP);Aspartate;Riboflavin;Nicotinamide;Nicotinamide adenine dinucleotide (NAD);Thiamine;Tryptophan
mcc02010	ABC transporters	28	C00212;C00387;C00475;C00294;C00183;C00719;C00123;C00407;C00188;C00245;C00299;C00049;C00079;C00255;C00148;C00559;C00025;C00392;C00378;C00093;C00526;C00047;C00137;C00114;C00062;C00181;C01606;C01487	11	Valine;Leucine;Isoleucine;Threonine;Aspartate;Phenylalanine;Riboflavin;Proline;Thiamine;Lysine;myo-Inositol
mcc04974	Protein digestion and absorption	17	C00183;C00123;C00407;C00188;C00082;C00049;C00079;C00148;C00025;C00388;C08262;C00047;C00246;C00062;C00078;C00152;C00163	10	Valine;Leucine;Isoleucine;Threonine;Tyrosine;Aspartate;Phenylalanine;Proline;Lysine;Tryptophan
mcc04978	Mineral absorption	8	C00183;C00123;C00407;C00188;C00079;C00148;C00078;C00152	7	Valine;Leucine;Isoleucine;Threonine;Phenylalanine;Proline;Tryptophan
mcc05230	Central carbon metabolism in cancer	15	C00183;C00123;C00407;C00082;C00049;C00079;C00148;C00022;C00025;C00149;C00062;C00078;C00122;C00152;C00026	8	Valine;Leucine;Isoleucine;Tyrosine;Aspartate;Phenylalanine;Proline;Tryptophan
mcc05231	Choline metabolism in cancer	8	C00670;C00307;C00093;C00114;C00588;C00157;C04230;C00416	6	Cytidine 5'-diphosphocholine (CDP-choline);1,2-Dipalmitoleoyl-sn-glycero-3-phosphocholine;PC(15:0/P-16:0);LysoPC(22:1(13Z));LysoPC(20:2(11Z,14Z));LysoPC(18:3(6Z,9Z,12Z))

## Sheet: V_MOCK vs V_18h
Pathway	Description	#.compounds.(all)	Compounds.(all)	#.compounds.(dem)	Compounds.(dem)
mcc00230	Purine metabolism	18	C00212;C00387;C00294;C00262;C00054;C00008;C00020;C01367;C00147;C00144;C00301;C00242;C00559;C00362;C03794;C00361;C00209;C00385	11	Adenosine;Guanosine;Inosine;Hypoxanthine;Adenosine monophosphate (AMP);Adenine;Guanosine 5'-monophosphate (GMP);Guanine;Deoxyadenosine;2'-Deoxyguanosine 5'-monophosphate (dGMP);2'-Deoxyguanosine 5'-diphosphate (dGDP)
mcc00240	Pyrimidine metabolism	11	C00475;C00015;C00055;C00299;C00105;C00380;C00106;C00178;C00383;C00526;C02170	6	Cytidine;Uridine 5'-diphosphate (UDP);Cytidine 5'-monophosphate (CMP);Uridine;Uridine 5'-monophosphate (UMP);Uracil
mcc00280	Valine, leucine and isoleucine degradation	7	C00183;C00123;C00407;C00068;C00141;C00233;C02170	5	Valine;Leucine;Isoleucine;Thiamine pyrophosphate (TPP);alpha-Ketoisovaleric acid
mcc00290	Valine, leucine and isoleucine biosynthesis	9	C00183;C00123;C00407;C00188;C00022;C02226;C00141;C00109;C00233	5	Valine;Leucine;Isoleucine;Threonine;alpha-Ketoisovaleric acid
mcc00970	Aminoacyl-tRNA biosynthesis	13	C00183;C00123;C00407;C00188;C00082;C00049;C00079;C00148;C00025;C00047;C00062;C00078;C00152	10	Valine;Leucine;Isoleucine;Threonine;Tyrosine;Aspartate;Phenylalanine;Lysine;Tryptophan;Asparagine
mcc01210	2-Oxocarboxylic acid metabolism	17	C00183;C00123;C00407;C00082;C00049;C00079;C00022;C00956;C00025;C00047;C02226;C00141;C00109;C00233;C00078;C01180;C00026	9	Valine;Leucine;Isoleucine;Tyrosine;Aspartate;Phenylalanine;Lysine;alpha-Ketoisovaleric acid;Tryptophan
mcc01230	Biosynthesis of amino acids	22	C00183;C00123;C00407;C00188;C00082;C00049;C00079;C00148;C00022;C00263;C00956;C00025;C00047;C00141;C00109;C00233;C00062;C00019;C00199;C00078;C00152;C00026	12	Valine;Leucine;Isoleucine;Threonine;Tyrosine;Aspartate;Phenylalanine;Homoserine;Lysine;alpha-Ketoisovaleric acid;Tryptophan;Asparagine
mcc01232	Nucleotide metabolism	23	C00212;C00387;C00475;C00294;C00262;C00015;C00008;C00055;C00020;C00299;C00147;C00144;C00105;C00242;C00559;C00362;C00380;C00106;C00178;C00526;C03794;C00361;C00385	17	Adenosine;Guanosine;Cytidine;Inosine;Hypoxanthine;Uridine 5'-diphosphate (UDP);Cytidine 5'-monophosphate (CMP);Adenosine monophosphate (AMP);Uridine;Adenine;Guanosine 5'-monophosphate (GMP);Uridine 5'-monophosphate (UMP);Guanine;Deoxyadenosine;2'-Deoxyguanosine 5'-monophosphate (dGMP);Uracil;2'-Deoxyguanosine 5'-diphosphate (dGDP)
mcc02010	ABC transporters	28	C00212;C00387;C00475;C00294;C00183;C00719;C00123;C00407;C00188;C00245;C00299;C00049;C00079;C00255;C00148;C00559;C00025;C00392;C00378;C00093;C00526;C00047;C00137;C00114;C00062;C00181;C01606;C01487	17	Adenosine;Guanosine;Cytidine;Inosine;Valine;Leucine;Isoleucine;Threonine;Uridine;Aspartate;Phenylalanine;Riboflavin;Deoxyadenosine;Thiamine;Lysine;myo-Inositol;Xylose
mcc04022	cGMP-PKG signaling pathway	3	C00212;C00020;C00144	3	Adenosine;Adenosine monophosphate (AMP);Guanosine 5'-monophosphate (GMP)
mcc04217	Necroptosis	4	C00319;C00219;C00195;C00550	4	Sphingosine;Arachidonic acid (AA);N-Lauroyl-D-erythro-sphingosylphosphorylcholine;SM(d18:1/20:0)
mcc04974	Protein digestion and absorption	17	C00183;C00123;C00407;C00188;C00082;C00049;C00079;C00148;C00025;C00388;C08262;C00047;C00246;C00062;C00078;C00152;C00163	10	Valine;Leucine;Isoleucine;Threonine;Tyrosine;Aspartate;Phenylalanine;Lysine;Tryptophan;Asparagine
mcc04978	Mineral absorption	8	C00183;C00123;C00407;C00188;C00079;C00148;C00078;C00152	7	Valine;Leucine;Isoleucine;Threonine;Phenylalanine;Tryptophan;Asparagine
mcc05230	Central carbon metabolism in cancer	15	C00183;C00123;C00407;C00082;C00049;C00079;C00148;C00022;C00025;C00149;C00062;C00078;C00122;C00152;C00026	9	Valine;Leucine;Isoleucine;Tyrosine;Aspartate;Phenylalanine;Malic acid;Tryptophan;Asparagine
mcc05231	Choline metabolism in cancer	8	C00670;C00307;C00093;C00114;C00588;C00157;C04230;C00416	11	Cytidine 5'-diphosphocholine (CDP-choline);1,2-Dipalmitoleoyl-sn-glycero-3-phosphocholine;PC(18:1(9Z)/P-16:0);PC(22:6(4Z,7Z,10Z,13Z,16Z,19Z)/22:5(4Z,7Z,10Z,13Z,16Z));1-(1Z-Octadecenyl)-sn-glycero-3-phosphocholine;LysoPC(22:1(13Z));LysoPC(20:4(5Z,8Z,11Z,14Z));LysoPC(22:6(4Z,7Z,10Z,13Z,16Z,19Z));PC(16:1(9Z)/0:0)[U];LysoPC(18:3(6Z,9Z,12Z));1,2-Dihexadecanoyl-sn-glycero-3-phosphate
